# Supplementary material for: A Model System for Feralizing Laboratory Mice in Large Farmyard-Like Pens
Source: Front Microbiol. 2021 Jan 11;11:615661. doi: 10.3389/fmicb.2020.615661 (PMC7830425; doi:10.3389/fmicb.2020.615661)
Supplement: Supplementary Figure 1 — Flow cytometry gating strategies. (A) Single cell, mononuclear cells (MNC) and live cell gates. (B) NK cells defined as NKp46+CD3- cells, further defined as maturational stages S1–S4 based on CD27 and CD11b expression, or gated for the expression of KLRG1. (C) T-cells gated equivalent to above, gated as CD4+ or CD8+ and defined as Central Memory (CM; CD62L+CD44+) or Effector Memory (EM; CD62L–CD44+). (D) Regulatory T-cells, gated on CD4+ T-cells equivalent to above, defined as CD25+Foxp3+, and further gated for the expression of Neuropilin-1 (NRP1). (E) In vitro stimulated T-cells, cultured for 48 h in the presence of CD3/CD28 activator beads and IL-2, gated on T-cells equivalent to above and gated for the expression of interferon gamma (IFNg). [file Data_Sheet_1.zip]

Archive with 15 entries (15 files):
- Supplementary Figure S1.jpg
- Supplementary Figure S2.jpg
- Supplementary Figure S3.jpg
- Supplementary Figure S4.jpg
- Supplementary Figure S5.jpg
- Supplementary Table S1.pdf
- Supplementary Table S2.pdf
- Supplementary Table S3.xlsx
- Supplementary Table S4.pdf
- Supplementary Table S5.pdf
- Supplementary Table S6.pdf
- Supplementary Video S1.MP4
- Supplementary Video S2.MP4
- Supplementary Video S3.MP4
- Supplementary Video S4.MP4
