# Supplementary material for: A Model System for Feralizing Laboratory Mice in Large Farmyard-Like Pens
Source: Front Microbiol. 2021 Jan 11;11:615661. doi: 10.3389/fmicb.2020.615661 (PMC7830425; doi:10.3389/fmicb.2020.615661)
Supplement: Supplementary Figure 1 — Flow cytometry gating strategies. (A) Single cell, mononuclear cells (MNC) and live cell gates. (B) NK cells defined as NKp46+CD3- cells, further defined as maturational stages S1–S4 based on CD27 and CD11b expression, or gated for the expression of KLRG1. (C) T-cells gated equivalent to above, gated as CD4+ or CD8+ and defined as Central Memory (CM; CD62L+CD44+) or Effector Memory (EM; CD62L–CD44+). (D) Regulatory T-cells, gated on CD4+ T-cells equivalent to above, defined as CD25+Foxp3+, and further gated for the expression of Neuropilin-1 (NRP1). (E) In vitro stimulated T-cells, cultured for 48 h in the presence of CD3/CD28 activator beads and IL-2, gated on T-cells equivalent to above and gated for the expression of interferon gamma (IFNg). [file Data_Sheet_1.zip › Supplementary Table S3.xlsx]

## Sheet: Sheet1
A	Exp2 indicator species analysis
	Presented in Figure 3E
	Row in heatmap	97% OTU ID	Closest valid species name (EzBiocloud) with % similarity indicated in brackets	RDP assigned taxonomy (phylum)		Association	Indicator Value	p-value (adjusted)
	1	OTU_45	Helicobacter ganmani (99.6 %)	Proteobacteria		Feral	1	0.00221429
	2	OTU_44	Alistipes dispar (97.0 %)	Bacteroidetes		Feral	0.932088	0.00221429
	3	OTU_30	Flintibacter butyricus (97.4 %)	Firmicutes		Feral	0.93112	0.00221429
	4	OTU_48	Oscillibacter ruminantium (92.3 %)	Firmicutes		Feral	0.90564	0.00221429
	5	OTU_35	Helicobacter typhlonius (100 %)	Proteobacteria		Feral	0.901388	0.00221429
	6	OTU_34	Lacrimispora aerotolerans (96.1 %)	Firmicutes		Feral	0.897849	0.00221429
	7	OTU_21	Lacrimispora aerotolerans (91.4 %)	Firmicutes		Feral	0.866025	0.00221429
	8	OTU_42	Odoribacter laneus (91.8 %)	Bacteroidetes		Feral	0.829156	0.00221429
	9	OTU_56	Hungatella effluvii (97.0 %)	Firmicutes		Feral	0.829156	0.00221429
	10	OTU_72	Acetatifactor muris (93.2 %)	Firmicutes		Feral	0.829156	0.00221429
	11	OTU_32	Prevotella stercorea (90.6 %)	Bacteroidetes		Feral	0.790569	0.00221429
	12	OTU_121	Enterocloster lavalensis (92.3 %)	Firmicutes		Feral	0.707107	0.00221429
	13	OTU_502	Clostridium methoxybenzovorans (93.6 %)	Firmicutes		Feral	0.661438	0.00221429
	14	OTU_49	Ruminococcus lactaris (95.7 %)	Firmicutes		Feral	0.658912	0.00221429
	15	OTU_82	Robinsoniella peoriensis (94.0 %)	Firmicutes		Feral	0.612372	0.00837838
	16	OTU_17	Clostridium methoxybenzovorans (96.1 %)	Firmicutes		Feral	0.559017	0.00375758
	17	OTU_24	Acetatifactor muris (92.3 %)	Firmicutes		Feral	0.559017	0.01085
	18	OTU_447	Hungatella xylanolytica (95.3 %)	Firmicutes		Feral	0.559017	0.00953846
	19	OTU_86	Anaerocolumna cellulosilytica (91.9 %)	Firmicutes		Feral	0.559017	0.00688889
	20	OTU_2492	Lacrimispora aerotolerans (94.8 %)	Firmicutes		Feral	0.531688	0.0355926
	21	OTU_108	Roseburia intestinalis (91.0 %)	Firmicutes		Feral	0.5	0.01984
	22	OTU_116	Alistipes dispar (95.7 %)	Bacteroidetes		Feral	0.5	0.0158605
	23	OTU_41	Kineothrix alysoides (96.6 %)	Firmicutes		Feral	0.5	0.01984
	24	OTU_62	Catenibacillus scindens (93.6 %)	Firmicutes		Feral	0.5	0.0206667
	25	OTU_675	Kineothrix alysoides (94.9 %)	Firmicutes		Feral	0.5	0.0179111
	26	OTU_69	Acetatifactor muris (93.6 %)	Firmicutes		Feral	0.5	0.0188696
	27	OTU_877	Lacrimispora aerotolerans (95.3 %)	Firmicutes		Feral	0.5	0.0197872
	28	OTU_91	Falcatimonas natans (96.6 %)	Firmicutes		Feral	0.5	0.0158605
	29	OTU_3504	Hungatella xylanolytica (90.2 %)	Firmicutes		Feral	0.487313	0.0169091
	30	OTU_211	Hungatella xylanolytica (94.4 %)	Firmicutes		Feral	0.433013	0.0450909
	31	OTU_1244	Duncaniella dubosii (87.1 %)	Firmicutes		SPF	0.568707	0.0355926
	32	OTU_52	Clostridium methoxybenzovorans (94.9 %)	Firmicutes		SPF	0.622906	0.01984
	33	OTU_46	Muribaculum intestinale (94.4 %)	Bacteroidetes		SPF	0.650742	0.0355926
	34	OTU_26	Duncaniella dubosii (100 %)	Bacteroidetes		SPF	0.682984	0.0136098
	35	OTU_119	Enterocloster aldensis (93.2 %)	Firmicutes		SPF	0.68313	0.00688889
	36	OTU_37	Blautia schinkii (92.7 %)	Firmicutes		SPF	0.68313	0.00953846
	37	OTU_57	Muribaculum gordoncarteri (89.7 %)	Bacteroidetes		SPF	0.707107	0.00375758
	38	OTU_38	Muricomes intestini (94.9 %)	Firmicutes		SPF	0.741125	0.00375758
	39	OTU_80	Enterocloster aldensis (95.7 %)	Firmicutes		SPF	0.749007	0.00375758
	40	OTU_25	Duncaniella dubosii (94.4 %)	Bacteroidetes		SPF	0.752773	0.00221429
	41	OTU_36	Duncaniella dubosii (91.4 %)	Bacteroidetes		SPF	0.778656	0.00547059
	42	OTU_19	Muribaculum intestinale (100 %)	Bacteroidetes		SPF	0.839912	0.00221429
	43	OTU_14	Kineothrix alysoides (95.3 %)	Firmicutes		SPF	0.865239	0.00221429
	44	OTU_4	Muribaculum intestinale (91.4 %)	Bacteroidetes		SPF	0.869817	0.00221429
	45	OTU_18	Bacteroides acidifaciens (100 %)	Bacteroidetes		SPF	0.881036	0.00375758
	46	OTU_27	Persicitalea jodogahamensis (83.7 %)	Bacteroidetes		SPF	0.88626	0.00221429
	47	OTU_770	Muribaculum gordoncarteri (89.7 %)1	Unclassified Bacteria		SPF	0.890408	0.00221429
	48	OTU_28	Paramuribaculum intestinale (90.1 %)	Bacteroidetes		SPF	0.892671	0.00221429
	49	OTU_1	Muribaculum gordoncarteri (91.0 %)	Bacteroidetes		SPF	0.894592	0.00221429
	50	OTU_9	Muribaculum intestinale (95.3 %)	Bacteroidetes		SPF	0.909358	0.00221429
	51	OTU_33	Duncaniella muris (100 %)	Bacteroidetes		SPF	0.912001	0.00221429
	52	OTU_39	Muribaculum gordoncarteri (100 %)	Bacteroidetes		SPF	0.930949	0.00221429
	53	OTU_5	Muribaculum gordoncarteri (91.8 %)	Bacteroidetes		SPF	0.930949	0.00221429
	54	OTU_3	Paramuribaculum intestinale (93.6 %)	Bacteroidetes		SPF	0.963848	0.00221429
	55	OTU_8	Muribaculum intestinale (93.1 %)	Bacteroidetes		SPF	0.980577	0.00221429
B	Exp3 indicator species analysis
	Presented in Supplementary Figure S4E
	Row in heatmap	97% OTU ID	Closest valid species name (EzBiocloud) with % similarity indicated in brackets	RDP assigned taxonomy (phylum)		Association	Indicator Value	p-value (adjusted)
	1	OTU_17	Anaerobium acetethylicum (94.0 %)	Firmicutes		Chow	0.773066	0.0056
	2	OTU_19	Akkermansia muciniphila (99.6 %)	Verrucomicrobia		Chow	0.699547	0.0035
	3	OTU_41	Turicibacter sanguinis (97.4 %)	Firmicutes		Chow	0.565242	0.00933333
	4	OTU_387	Clostridium methoxybenzovorans (95.3 %)	Firmicutes		Seed	0.537079	0.0312308
	5	OTU_47	Roseburia intestinalis (95.7 %)	Firmicutes		Seed	0.574323	0.0312308
	6	OTU_18	Ruminococcus albus (90.2 %)	Firmicutes		Seed	0.613787	0.007
	7	OTU_28	Ruminococcus lactaris (95.7 %)	Firmicutes		Seed	0.622786	0.0152727
	8	OTU_45	Hungatella effluvii (95.3 %)	Firmicutes		Seed	0.634833	0.0152727
	9	OTU_32	Enterocloster lavalensis (90.6 %)	Firmicutes		Seed	0.642125	0.0035
	10	OTU_23	Hungatella xylanolytica (91.9 %)	Firmicutes		Seed	0.65014	0.008
	11	OTU_30	Massiliimalia massiliensis (88.4 %)	Firmicutes		Seed	0.679366	0.0035
	12	OTU_37	Duncaniella dubosii (93.1 %)	Bacteroidetes		Seed	0.743095	0.00933333
	13	OTU_27	Limosilactobacillus reuteri (99.6 %)	Firmicutes		Seed	0.844803	0.0035
